# Supplementary material for: Multiplex RT-qPCR Application in Early Detection of Bovine Respiratory Disease in Healthy Calves
Source: Viruses. 2023 Mar 2;15(3):669. doi: 10.3390/v15030669 (PMC10057971; doi:10.3390/v15030669)
Supplement: Supplementary file 1 [file viruses-15-00669-s001.zip]

Archive with 1 entries (1 files):
- viruses-2194084-supplementary.pdf
